# Supplementary material for: Galactose tolerance in adults with classical galactosaemia. Considering the gaps
Source: Mol Genet Metab Rep. 2026 Feb 26;46:101298. doi: 10.1016/j.ymgmr.2026.101298 (PMC12963900; doi:10.1016/j.ymgmr.2026.101298)
Supplement: Supplementary file 2 — Supplementary Table S1 [file mmc2.xlsx]

## Sheet: Table S1
Table S1. Significant differences among dietary groups
Clinical factor	P-value (ANOVA)	Groups	P -value Tukey
Age	0.00381178	1 vs 3	0.00286698
Gal-1-P/Hb	0.0159619	1 vs 3	0.0210964
Glycans	P-value (ANOVA)	P-value BH adj (ANOVA)	P-value (ANOVA),age covariate	P-value BH adj (ANOVA), age covariate	Groups	*P -value Tukey	#Effect size (omega2)
GP1	0.03	0.287	0.0296	0.276267	1 vs 3	0.0236	0.1664
GP5	0.012	0.287	0.0228	0.276267	1 vs 3	0.0281	0.2201
GP19	0.036	0.287	0.0194	0.276267	1 vs 3	0.0289	0.1555
GP27	0.041	0.287	0.5515	0.8152	1 vs 2	0.0318	0.1479
OM	0.012	0.14	0.0228	0.1652	1 vs 3	0.0281	0.22
MA	0.03	0.14	0.0296	0.1652	1 vs 3	0.0236	0.1664
BA	0.024	0.14	0.0354	0.1652	1 vs 3	0.0194	0.1811
ANOVA with Tukey's HSD was performed
ANCOVA with age as covariate was performed
*Tukey's p-value was obtained from ANOVA test
#Effect size was obtained from Tukey's test
